# Supplementary material for: MSC-induced lncRNA HCP5 drove fatty acid oxidation through miR-3619-5p/AMPK/PGC1α/CEBPB axis to promote stemness and chemo-resistance of gastric cancer
Source: Cell Death Dis. 2020 Apr 16;11(4):233. doi: 10.1038/s41419-020-2426-z (PMC7162922; doi:10.1038/s41419-020-2426-z)
Supplement: Supplementary file 6 — Supplementary table 1 [file 41419_2020_2426_MOESM6_ESM.xlsx]

## Sheet: Sheet1
Category	Term	Count	%	PValue	-log10 (P value）	Genes	List Total	Pop Hits	Pop Total	Fold Enrichment	Bonferroni	Benjamini	FDR
KEGG_PATHWAY	hsa05200:Pathways in cancer	99	3.30441	2.15263e-06	5.66703	ADCY4, PGF, ADCY6, ARNT2, STAT5B, LPAR3, FOXO1, LPAR2, CTNNB1, CUL2, WNT3, RET, BRAF, ROCK2, PIK3CB, RELA, SKP2, CTNNA1, MECOM, JUP, CCDC6, MAPK1, LPAR5, LAMC3, PDGFRA, MAPK8, LAMC1, ITGA2B, FGFR2, TRAF1, FGFR1, FGFR3, GNAI2, ERBB2, RBX1, KRAS, ITGAV, NKX3-1, TRAF6, RUNX1, TRAF5, FH, TRAF3, DVL3, BMP2, MAP2K1, TGFBR1, SMAD3, HGF, HDAC1, PLCG1, ITGA6, ETS1, IKBKB, HSP90AB1, FGF9, MITF, PTEN, EDNRA…	1107	393	6879	1.56538	0.000619767	0.000619767	0.00285862
KEGG_PATHWAY	hsa04931:Insulin resistance	38	1.26836	2.37975e-06	5.62347	SLC27A1, PPARA, PRKAG2, FOXO1, PTEN, PPP1R3D, TNFRSF1A, PDPK1, PPP1R3B, SLC2A2, CREB3L2, MLXIP, NOS3, PRKAA2, PIK3R3, INSR, PIK3R2, SREBF1, IRS2, PIK3CB, CREB1, PTPA, RELA, PRKAB2, PRKAB1, ACACB, PCK2, PPARGC1A, IRS1, PPARGC1B, RPS6KA3, RPS6KA1, GFPT1, GSK3B, MAPK8, PTPN1, IKBKB, PYGB	1107	108	6879	2.18644	0.000685134	0.000342626	0.00316022
KEGG_PATHWAY	hsa04910:Insulin signaling pathway	45	1.502	2.51712e-06	5.5991	PRKAG2, HK2, PDE3B, FOXO1, PPP1R3D, PRKAR2A, PDPK1, KRAS, PPP1R3B, PPP1R3F, SOS2, PRKAA2, TRIP10, PIK3R3, INSR, PIK3R2, SREBF1, IRS2, SOCS2, BRAF, MAP2K1, PIK3CB, FLOT2, PRKAB2, CBL, FBP1, PRKAB1, ACACB, PCK2, PPARGC1A, IRS1, RPTOR, MAPK1, NRAS, CRKL, TSC1, PRKAR1B, GSK3B, PRKAR1A, TSC2, MAPK8, PTPN1, IKBKB, PYGB, CALM1	1107	138	6879	2.02633	0.00072467	0.000241615	0.00334264
KEGG_PATHWAY	hsa00564:Glycerophospholipid metabolism	33	1.10147	1.68603e-05	4.77314	CDIPT, GPAT4, PLPP1, PLPP3, CDS2, GPD1L, LPCAT1, DGKE, PEMT, ETNK1, ETNK2, PCYT1A, PTDSS1, AGPAT2, SELENOI, PLD2, GPD1, PLD1, CRLS1, PLA2G15, LPGAT1, LYPLA1, PISD, CDS1, LPIN2, LPCAT4, PNPLA6, LPIN3, PNPLA7, MBOAT7, DGKZ, MBOAT2, GPAM	1107	95	6879	2.15858	0.00484403	0.00121321	0.0223878
KEGG_PATHWAY	hsa00310:Lysine degradation	22	0.734312	2.2423e-05	4.64931	KMT2E, SETDB1, GCDH, KMT2D, KMT5C, EHMT1, KMT2C, SETD1B, KMT2B, SETD1A, COLGALT1, ACAT1, ALDH3A2, SUV39H2, DOT1L, ALDH1B1, ASH1L, HADH, NSD1, ALDH9A1, KMT5A, KMT5B	1107	52	6879	2.62904	0.0064371	0.00129075	0.0297733
KEGG_PATHWAY	hsa04152:AMPK signaling pathway	39	1.30174	2.69958e-05	4.5687	PFKFB4, PFKFB3, PFKFB2, LEPR, PRKAG2, FOXO1, IGF1R, PDPK1, PPP2CB, EEF2K, CREB3L2, CAB39, PRKAA2, PIK3R3, INSR, PPP2R2D, PIK3R2, SREBF1, PPP2R1A, IRS2, RAB8A, PFKL, PIK3CB, CREB1, SCD, PRKAB2, PRKAB1, FBP1, STRADA, ACACB, PCK2, PPARGC1A, IRS1, RPTOR, HNF4A, TSC1, TSC2, RAB14, PPP2R5E	1107	123	6879	1.97032	0.00774474	0.00129498	0.0358439
KEGG_PATHWAY	hsa04068:FoxO signaling pathway	41	1.36849	4.04819e-05	4.39274	USP7, ATG12, PRKAG2, BNIP3, FOXO1, PTEN, IGF1R, PDPK1, KRAS, SOS2, BCL6, PRKAA2, PIK3R3, INSR, PIK3R2, IRS2, BRAF, MAP2K1, PIK3CB, NLK, TGFBR1, PRKAB2, SKP2, PRKAB1, SMAD3, HOMER1, PCK2, IRS1, BCL2L11, ATM, CDK2, GABARAP, MAPK1, NRAS, PLK4, PLK2, CCND2, MAPK14, MAPK8, FBXO32, IKBKB	1107	134	6879	1.90133	0.0115913	0.00166419	0.0537458
KEGG_PATHWAY	hsa04144:Endocytosis	62	2.06943	0.000119934	3.92106	RAB5B, CHMP4B, CHMP6, CAPZA1, CHMP7, CDC42, AP2B1, SMAP2, GIT2, ITCH, PLD2, EPN3, PLD1, KIF5A, PSD3, PSD4, RAB11FIP5, ACAP3, ARPC5L, PDGFRA, BIN1, SNX12, RAB11FIP1, VPS26A, SH3GL1, CHMP2A, FGFR2, ARFGAP2, FGFR3, PML, SNX1, ASAP1, SNX4, EEA1, ARF5, CYTH3, ARFGEF2, SRC, IGF1R, RBSN, WIPF2, VPS35, NEDD4L, TRAF6, EHD2, EHD4, AP2M1, PARD6B, RAB8A, IL2RB, TGFBR1, VTA1, CBL, SMAD3, TFRC, RABEP1, AP2A1, …	1107	241	6879	1.59865	0.0339534	0.00430859	0.159153
KEGG_PATHWAY	hsa04510:Focal adhesion	53	1.76903	0.000401805	3.39598	TLN1, PGF, PTEN, CTNNB1, CDC42, PDPK1, ARHGAP5, PAK2, ZYX, BRAF, ROCK2, PIK3CB, MYLK4, ACTN1, FLNB, VASP, MAPK1, CRKL, LAMC3, CCND2, COL1A2, PDGFRA, MAPK8, RELN, LAMC1, COL1A1, ITGA2B, XIAP, DIAPH1, ERBB2, PPP1R12B, ARHGAP35, SRC, IGF1R, DOCK1, ITGB8, COL27A1, ITGAV, SOS2, COL6A3, PPP1R12A, COL6A1, PIK3R3, THBS2, PIK3R2, MAP2K1, HGF, VAV2, COL4A5, ITGA9, ITGA6, GSK3B, MYLK	1107	206	6879	1.59877	0.109296	0.012778	0.532275
KEGG_PATHWAY	hsa05215:Prostate cancer	28	0.934579	0.000433426	3.36309	FGFR2, HSP90AB1, FGFR1, ERBB2, FOXO1, PTEN, CTNNB1, IGF1R, PDPK1, KRAS, SOS2, CREB3L2, NKX3-1, PIK3R3, PIK3R2, AR, BRAF, MAP2K1, PIK3CB, CREB1, RELA, CDK2, MAPK1, NRAS, HSP90B1, GSK3B, PDGFRA, IKBKB	1107	88	6879	1.97721	0.117374	0.0124078	0.574052
KEGG_PATHWAY	hsa04722:Neurotrophin signaling pathway	34	1.13485	0.000955481	3.01978	ARHGDIG, MAPKAPK2, IRAK4, CDC42, BDNF, PDPK1, KRAS, SOS2, TRAF6, PIK3R3, FRS2, CAMK2A, PIK3R2, IRAK2, MAP2K1, BRAF, PIK3CB, RELA, IRS1, MAPK1, NRAS, RPS6KA3, CRKL, PLCG1, PRDM4, RPS6KA1, PSEN1, MAPK14, GSK3B, SORT1, MAPK8, NGFR, IKBKB, CALM1	1107	120	6879	1.76066	0.240663	0.0247176	1.26144
KEGG_PATHWAY	hsa04917:Prolactin signaling pathway	23	0.76769	0.00123893	2.90695	MAP2K1, SOCS2, PIK3CB, RELA, STAT5B, ESR1, SOCS7, SOCS5, STAT1, SRC, MAPK1, NRAS, TNFRSF11A, KRAS, PRLR, CCND2, SLC2A2, GSK3B, MAPK14, SOS2, MAPK8, PIK3R3, PIK3R2	1107	71	6879	2.01302	0.300251	0.0293145	1.63282
KEGG_PATHWAY	hsa05230:Central carbon metabolism in cancer	21	0.700935	0.00181175	2.7419	FGFR2, FGFR1, RET, FGFR3, PFKL, MAP2K1, PIK3CB, ERBB2, HK2, PTEN, SLC16A3, MAPK1, NRAS, SLC1A5, KRAS, SLC2A2, GLS, PDGFRA, PDHA1, PIK3R3, PIK3R2	1107	64	6879	2.039	0.406821	0.0393775	2.37939
KEGG_PATHWAY	hsa04914:Progesterone-mediated oocyte maturation	26	0.867824	0.00197092	2.70533	HSP90AB1, ADCY4, CPEB2, GNAI2, CPEB3, CPEB4, ADCY6, PDE3B, CPEB1, PGR, IGF1R, KRAS, PIK3R3, PIK3R2, MAP2K1, BRAF, PIK3CB, CDC23, CDC25A, CDK2, CDC25B, MAPK1, RPS6KA3, RPS6KA1, MAPK14, MAPK8	1107	87	6879	1.85709	0.433448	0.0397722	2.58591
KEGG_PATHWAY	hsa04070:Phosphatidylinositol signaling system	28	0.934579	0.00259959	2.58509	CDIPT, IMPA2, PI4K2B, OCRL, PTEN, CDS2, MTMR2, MTMR3, PLCB4, DGKE, PIKFYVE, SYNJ2, PIK3R3, IP6K1, MTMR7, MTMR4, PIK3R2, IP6K2, PIK3CB, CDS1, ITPR1, MTMR14, PLCG1, DGKZ, INPP4A, IPPK, CALM1, PIP4K2B	1107	98	6879	1.77545	0.527472	0.0487489	3.39764
KEGG_PATHWAY	hsa04120:Ubiquitin mediated proteolysis	36	1.2016	0.00273846	2.56249	UBE2Z, XIAP, PPIL2, PML, UBE3C, UBE2R2, RBX1, CUL2, UBE2D4, FBXW7, WWP2, RHOBTB2, FBXO4, ITCH, NEDD4L, TRAF6, UBE4A, UBE4B, CBL, UBE2J1, SKP2, UBE2F, CDC23, UBE2I, UBE2H, MID1, UBE2B, BRCA1, TRIM37, UBE2O, CUL4A, UBE2K, DET1, UBE2W, SMURF1, UBE2S	1107	137	6879	1.6329	0.546045	0.0481615	3.5761
KEGG_PATHWAY	hsa04151:PI3K-Akt signaling pathway	76	2.53672	0.00282419	2.54911	HSP90AB1, FGF9, PGF, LPAR3, LPAR2, PTEN, PDPK1, IL4R, CREB3L2, NOS3, FGF2, INSR, PPP2R1A, PIK3CB, RELA, CDK6, IL6R, IRS1, RPTOR, BCL2L11, CDK2, IFNAR1, MAPK1, LPAR5, CCND2, LAMC3, CHRM1, PDGFRA, COL1A2, PPP2R5E, RELN, LAMC1, COL1A1, NGFR, ITGA2B, FGFR2, FGFR1, YWHAZ, PHLPP2, FGFR3, CSF1, ATF2, IGF1R, KRAS, ITGB8, COL27A1, ITGAV, PPP2CB, COL6A3, SOS2, COL6A1, PRKAA2, PIK3R3, THBS2, PPP2R2D, PIK3R2…	1107	345	6879	1.3689	0.557146	0.046783	3.68612
KEGG_PATHWAY	hsa04810:Regulation of actin cytoskeleton	50	1.66889	0.00351096	2.45457	FGF9, WASF2, CDC42, PAK2, FGF2, BRAF, LIMK2, ROCK2, PIK3CB, MYLK4, ACTN1, ARHGEF12, MAPK1, CRKL, CHRM1, ARPC5L, PDGFRA, ITGA2B, FGFR2, FGFR1, FGFR3, SSH1, DIAPH1, PPP1R12B, SSH3, ABI2, ARHGAP35, ITGB2, SRC, DOCK1, KRAS, EZR, ITGB8, ITGAV, SOS2, PIKFYVE, PPP1R12A, PIK3R3, PIK3R2, MAP2K1, VAV2, NCKAP1, NRAS, ITGA9, ITGA6, CYFIP1, MYLK, SLC9A1, PIP4K2B, F2R	1107	210	6879	1.47955	0.636849	0.0547202	4.5633
KEGG_PATHWAY	hsa04915:Estrogen signaling pathway	27	0.901202	0.00620025	2.20759	HSP90AB1, ADCY4, GNAI2, FKBP5, ADCY6, GABBR1, SRC, ATF2, KRAS, PLCB4, SOS2, CREB3L2, NOS3, PIK3R3, PIK3R2, GNAO1, MAP2K1, PIK3CB, CREB1, ESR1, ITPR1, NRAS, MAPK1, HSP90B1, GNAQ, SP1, CALM1	1107	99	6879	1.69475	0.833245	0.0899678	7.92755
KEGG_PATHWAY	hsa04010:MAPK signaling pathway	57	1.90254	0.00626702	2.20294	FGF9, CDC42, MAX, BDNF, MAP3K4, PAK2, MAPT, MAP3K8, FGF2, BRAF, RELA, CACNG4, MECOM, FLNB, MAPK1, CRKL, PDGFRA, HSPB1, MAPK8, MAP3K12, MAP3K11, FGFR2, FGFR1, IL1R1, FGFR3, MAPKAPK5, PPM1A, MAP4K2, CACNB3, MAPKAPK2, ATF2, TNFRSF1A, KRAS, MAP3K2, DUSP16, SOS2, TRAF6, NFATC3, RASA1, CACNA2D1, MAP2K1, TAOK1, NLK, TGFBR1, NF1, TAOK3, NR4A1, TAB2, CDC25B, NRAS, RPS6KA3, RPS6KA1, DUSP1, MAPK14, IKBKB, D…	1107	253	6879	1.40001	0.836441	0.0865521	8.00966
KEGG_PATHWAY	hsa04710:Circadian rhythm	12	0.400534	0.00665744	2.17669	CREB1, PRKAG2, PRKAB2, PER2, PRKAB1, PER1, RORB, PRKAA2, PER3, BHLHE41, CLOCK, RBX1	1107	31	6879	2.40546	0.853942	0.0875366	8.48847
KEGG_PATHWAY	hsa04320:Dorso-ventral axis formation	11	0.367156	0.00678005	2.16877	NOTCH2, MAPK1, KRAS, CPEB2, MAP2K1, ETS1, CPEB3, CPEB4, SOS2, SPIRE1, CPEB1	1107	27	6879	2.53167	0.859044	0.0852087	8.63835
KEGG_PATHWAY	hsa04150:mTOR signaling pathway	18	0.600801	0.00795009	2.09963	BRAF, PIK3CB, STRADA, RICTOR, IRS1, PTEN, RPTOR, MAPK1, PDPK1, RPS6KA3, RPS6KA1, TSC1, TSC2, CAB39, PRKAA2, IKBKB, PIK3R3, PIK3R2	1107	58	6879	1.92851	0.899618	0.0951144	10.0573
KEGG_PATHWAY	hsa05231:Choline metabolism in cancer	27	0.901202	0.00817952	2.08727	SLC44A1, SLC44A2, WASF2, PLPP1, PLPP3, PDPK1, KRAS, DGKE, SOS2, PCYT1A, PIK3R3, PIK3R2, SLC22A1, PLD2, PLD1, MAP2K1, PIK3CB, LYPLA1, NRAS, MAPK1, SP1, TSC1, PLCG1, TSC2, PDGFRA, DGKZ, MAPK8	1107	101	6879	1.66119	0.906087	0.0938568	10.3332
KEGG_PATHWAY	hsa04142:Lysosome	31	1.03471	0.00835541	2.07803	HGSNAT, SGSH, ARSB, LITAF, AP1B1, AP1G1, PPT2, ATP6V0B, NAGPA, AP3M1, TPP1, ENTPD4, MAN2B1, AP3B1, LAPTM4B, CLN3, CTSZ, PLA2G15, CTSS, CD164, M6PR, GNS, LAMP2, SLC17A5, NPC2, SMPD1, SUMF1, SORT1, CTSB, CLTCL1, GGA3	1107	121	6879	1.59204	0.910764	0.0921342	10.5441
KEGG_PATHWAY	hsa04360:Axon guidance	32	1.06809	0.00938367	2.02763	ABLIM1, PLXNA3, NRP1, GNAI2, PLXNA2, ABLIM3, CDC42, KRAS, PAK2, NFATC4, SEMA3A, NFATC2, NFATC3, RASA1, LIMK2, PLXNB1, ROCK2, EFNB2, DPYSL5, ARHGEF12, NTN1, SLIT2, MAPK1, EPHA4, NRAS, SEMA6A, SEMA6D, RGS3, GSK3B, NCK1, SEMA4D, SRGAP1	1107	127	6879	1.56576	0.933812	0.0991648	11.7681
KEGG_PATHWAY	hsa04668:TNF signaling pathway	28	0.934579	0.0094127	2.02629	TRAF1, CSF1, EDN1, JAG1, CX3CL1, ATF2, TNFRSF1A, CASP8, MAP3K8, CREB3L2, ITCH, PIK3R3, TRAF5, PIK3R2, TRAF3, CFLAR, DNM1L, MAP2K1, PIK3CB, RELA, CREB1, TAB2, TRADD, MAPK1, MAPK14, MAPK8, IKBKB, TNFAIP3	1107	107	6879	1.62612	0.934368	0.0959563	11.8024
KEGG_PATHWAY	hsa04015:Rap1 signaling pathway	48	1.60214	0.00948326	2.02304	FGFR2, ADCY4, FGFR1, TLN1, FGFR3, GNAI2, PGF, ADORA2A, FGF9, CSF1, ADCY6, LPAR3, CTNND1, LPAR2, ITGB2, SRC, CTNNB1, CDC42, IGF1R, PLCB4, KRAS, RAPGEF6, PIK3R3, INSR, FGF2, PIK3R2, PARD6B, GNAO1, BRAF, MAP2K1, PIK3CB, HGF, VASP, DOCK4, MAPK1, NRAS, RASSF5, CRKL, PLCG1, LPAR5, GNAQ, MAPK14, PDGFRA, NGFR, PRKD3, F2R, ITGA2B, CALM1	1107	210	6879	1.42036	0.935701	0.093358	11.8858
KEGG_PATHWAY	hsa04022:cGMP-PKG signaling pathway	38	1.26836	0.00975177	2.01092	ADCY4, KCNMB4, MEF2A, GNAI2, ADCY6, PDE3B, ATF2, ATP2B1, EDNRA, PLCB4, ATP2B4, GATA4, PPP1R12A, CREB3L2, ADRA2A, NOS3, NFATC4, NFATC2, INSR, NFATC3, IRS2, MAP2K1, ROCK2, CREB1, SLC25A6, MYLK4, IRS1, VASP, ITPR1, MAPK1, ATP2A2, GNAQ, GTF2I, ATP2A3, PDE5A, MYLK, ADRA1D, CALM1	1107	158	6879	1.49453	0.940531	0.0927348	12.2025
KEGG_PATHWAY	hsa05160:Hepatitis C	33	1.10147	0.0104399	1.98131	PPARA, TBK1, CLDN6, CLDN5, OAS3, OAS2, TNFRSF1A, PDPK1, KRAS, PPP2CB, SOS2, SCARB1, TRAF6, PIK3R3, PPP2R2D, TRAF3, PIK3R2, PPP2R1A, BRAF, PIK3CB, RELA, STAT1, CLDN23, IFNAR1, TRADD, MAPK1, NRAS, EIF2AK1, GSK3B, MAPK14, MAPK8, IKBKB, EIF2AK2	1107	133	6879	1.54184	0.95132	0.0958406	13.0092
KEGG_PATHWAY	hsa04919:Thyroid hormone signaling pathway	29	0.967957	0.013576	1.86723	THRA, PFKFB2, FOXO1, MED24, SRC, CTNNB1, PDPK1, SIN3A, KRAS, PLCB4, ITGAV, GATA4, PIK3R3, PIK3R2, MAP2K1, PIK3CB, ESR1, STAT1, NOTCH2, NRAS, MAPK1, PLCG1, HDAC1, NCOA3, GSK3B, TSC2, NCOR1, SLC9A1, MED1	1107	115	6879	1.56703	0.980487	0.119257	16.6
KEGG_PATHWAY	hsa04114:Oocyte meiosis	28	0.934579	0.0153649	1.81347	ADCY4, YWHAZ, CPEB2, CPEB3, CPEB4, ADCY6, AURKA, CPEB1, RBX1, PGR, IGF1R, SLK, PPP2CB, STAG3, CAMK2A, PPP2R1A, AR, MAP2K1, YWHAB, CDC23, ITPR1, CDK2, MAPK1, RPS6KA3, RPS6KA1, YWHAQ, PPP2R5E, CALM1	1107	111	6879	1.56752	0.988431	0.130083	18.5863
KEGG_PATHWAY	hsa05220:Chronic myeloid leukemia	20	0.667557	0.0168579	1.7732	CTBP1, MAP2K1, BRAF, PIK3CB, TGFBR1, RELA, CBL, STAT5B, CDK6, MECOM, NRAS, MAPK1, CRKL, KRAS, HDAC1, SOS2, IKBKB, PIK3R3, RUNX1, PIK3R2	1107	72	6879	1.72614	0.992527	0.137895	20.2105
KEGG_PATHWAY	hsa04012:ErbB signaling pathway	23	0.76769	0.0175217	1.75642	NRG4, MAP2K1, BRAF, ERBB4, PIK3CB, ERBB2, CBL, STAT5B, SRC, NRAS, MAPK1, CRKL, KRAS, PAK2, PLCG1, EREG, GSK3B, NCK1, SOS2, MAPK8, PIK3R3, CAMK2A, PIK3R2	1107	87	6879	1.64281	0.993848	0.139064	20.923
KEGG_PATHWAY	hsa04071:Sphingolipid signaling pathway	29	0.967957	0.0235784	1.62749	BID, GNAI2, CERS6, PTEN, S1PR3, TNFRSF1A, PDPK1, KRAS, PLCB4, PPP2CB, NOS3, PIK3R3, PPP2R2D, PIK3R2, PLD2, PPP2R1A, PLD1, MAP2K1, ROCK2, PIK3CB, RELA, TRADD, NRAS, MAPK1, GNAQ, MAPK14, SMPD1, MAPK8, PPP2R5E	1107	120	6879	1.50174	0.998964	0.178268	27.1573
KEGG_PATHWAY	hsa00051:Fructose and mannose metabolism	11	0.367156	0.0243146	1.61413	KHK, MPI, PFKL, PFKFB4, PFKFB3, PFKFB2, AKR1B1, FBP1, HK2, FUK, PMM1	1107	32	6879	2.13609	0.999166	0.178744	27.8832
KEGG_PATHWAY	hsa05205:Proteoglycans in cancer	44	1.46862	0.0246573	1.60805	FGFR1, ERBB4, PPP1R12B, ERBB2, PDCD4, SRC, SDC2, CTNNB1, CDC42, IGF1R, CTTN, PDPK1, EZR, KRAS, WNT3, ITGAV, SOS2, PPP1R12A, PIK3R3, FRS2, CAMK2A, FGF2, PIK3R2, BRAF, MAP2K1, ROCK2, PIK3CB, HCLS1, CBL, ESR1, FZD3, HGF, DDX5, ARHGEF12, FZD4, FLNB, ITPR1, MAPK1, NRAS, PLCG1, MAPK14, PTCH1, WNT9A, SLC9A1	1107	200	6879	1.3671	0.999246	0.176616	28.2189
KEGG_PATHWAY	hsa05221:Acute myeloid leukemia	16	0.534045	0.0277979	1.55599	BRAF, MAP2K1, PIK3CB, RELA, STAT5B, PML, PIM1, JUP, NRAS, MAPK1, KRAS, SOS2, IKBKB, PIK3R3, RUNX1, PIK3R2	1107	56	6879	1.77545	0.999702	0.192379	31.2284
KEGG_PATHWAY	hsa05211:Renal cell carcinoma	18	0.600801	0.0288543	1.53979	BRAF, MAP2K1, PIK3CB, ARNT2, HGF, RBX1, CDC42, CUL2, NRAS, MAPK1, CRKL, KRAS, PAK2, ETS1, SOS2, PIK3R3, FH, PIK3R2	1107	66	6879	1.69475	0.999782	0.194436	32.2141
KEGG_PATHWAY	hsa05213:Endometrial cancer	15	0.500668	0.0315426	1.5011	BRAF, MAP2K1, PIK3CB, ERBB2, CTNNA1, PTEN, CTNNB1, NRAS, MAPK1, PDPK1, KRAS, GSK3B, SOS2, PIK3R3, PIK3R2	1107	52	6879	1.79253	0.999902	0.206074	34.664
KEGG_PATHWAY	hsa05216:Thyroid cancer	10	0.333778	0.0333288	1.47718	MAPK1, NRAS, CCDC6, RET, KRAS, BRAF, MAP2K1, NCOA4, CTNNB1, TPM3	1107	29	6879	2.14279	0.999942	0.21188	36.2463
KEGG_PATHWAY	hsa04550:Signaling pathways regulating pluripotency of stem cells	32	1.06809	0.0354833	1.44998	FGFR2, FGFR1, FGFR3, HNF1A, CTNNB1, IGF1R, ACVR1B, KRAS, WNT3, SKIL, PIK3R3, TCF3, FGF2, PIK3R2, SETDB1, DVL3, BMP2, MAP2K1, PIK3CB, SMAD5, LIFR, SMAD3, FZD3, FZD4, MAPK1, NRAS, ACVR2A, MAPK14, GSK3B, ID4, WNT9A, ZFHX3	1107	140	6879	1.42036	0.99997	0.219434	38.1077
KEGG_PATHWAY	hsa01212:Fatty acid metabolism	14	0.46729	0.0358135	1.44595	ACOX1, ACADSB, HACD3, SCD, PPT2, ACAT1, ACOX3, OXSM, ACSL1, ELOVL5, ELOVL6, ACSL4, HADH, ACAA1	1107	48	6879	1.81244	0.999973	0.216722	38.3885
KEGG_PATHWAY	hsa04140:Regulation of autophagy	9	0.300401	0.036763	1.43459	ATG12, ATG4B, ATG14, ATG4A, ATG7, ATG13, PRKAA2, PIK3R4, GABARAP	1107	25	6879	2.23707	0.999979	0.217425	39.1893
KEGG_PATHWAY	hsa00561:Glycerolipid metabolism	16	0.534045	0.0373424	1.4278	GPAT4, PLPP1, LPIN2, PLPP3, ALDH3A2, LPIN3, DGKE, ALDH1B1, AKR1B1, LIPG, DGKZ, MBOAT2, MGLL, GPAM, ALDH9A1, AGPAT2	1107	58	6879	1.71423	0.999983	0.216174	39.6733
KEGG_PATHWAY	hsa05142:Chagas disease (American trypanosomiasis)	25	0.834446	0.038589	1.41354	PPP2R1A, CFLAR, GNAO1, GNAI2, PIK3CB, TGFBR1, RELA, SMAD3, C1QA, IRAK4, TNFRSF1A, GNAL, MAPK1, PLCB4, GNAQ, CCL3L1, MAPK14, PPP2CB, CASP8, MAPK8, IKBKB, PIK3R3, TRAF6, PPP2R2D, PIK3R2	1107	104	6879	1.49377	0.999988	0.218379	40.7026
KEGG_PATHWAY	hsa05222:Small cell lung cancer	21	0.700935	0.0464407	1.3331	TRAF1, XIAP, PIK3CB, RELA, SKP2, CDK6, PTEN, CDK2, COL4A5, MAX, ITGA6, LAMC3, ITGAV, LAMC1, IKBKB, TRAF6, PIK3R3, TRAF5, PIK3R2, ITGA2B, TRAF3	1107	85	6879	1.53525	0.999999	0.252778	46.8209
KEGG_PATHWAY	hsa00565:Ether lipid metabolism	13	0.433912	0.0476755	1.3217	PLD2, PLD1, LPCAT1, AGPS, PAFAH2, PAFAH1B3, PAFAH1B1, UGT8, PAFAH1B2, PLPP1, LPCAT4, PLPP3, SELENOI	1107	45	6879	1.79518	0.999999	0.25405	47.7281
KEGG_PATHWAY	hsa04920:Adipocytokine signaling pathway	18	0.600801	0.0484694	1.31453	PPARA, IRS2, LEPR, RELA, PRKAB2, PRKAG2, PRKAB1, ACACB, PCK2, PPARGC1A, IRS1, TRADD, TNFRSF1A, ACSL1, MAPK8, PRKAA2, ACSL4, IKBKB	1107	70	6879	1.59791	0.999999	0.253244	48.3038
KEGG_PATHWAY	hsa05212:Pancreatic cancer	17	0.567423	0.0488615	1.31103	MAP2K1, BRAF, PIK3CB, RALBP1, ERBB2, TGFBR1, RELA, SMAD3, CDK6, STAT1, CDC42, MAPK1, KRAS, MAPK8, IKBKB, PIK3R3, PIK3R2	1107	65	6879	1.62522	0.999999	0.250651	48.586
KEGG_PATHWAY	hsa04921:Oxytocin signaling pathway	33	1.10147	0.0522832		MYL6, ADCY4, GNAI2, PPP1R12B, ADCY6, PRKAG2, CACNB3, KCNJ2, SRC, PLCB4, KRAS, PPP1R12A, EEF2K, NOS3, NFATC4, PRKAA2, NFATC2, CAMK2A, NFATC3, CACNA2D1, GNAO1, MAP2K1, ROCK2, PRKAB2, MYLK4, PRKAB1, CACNG4, ITPR1, MAPK1, NRAS, GNAQ, MYLK, CALM1	1107	150	6879	1.3671	1	0.261581	50.9887
KEGG_PATHWAY	hsa05161:Hepatitis B	32	1.06809	0.0540663		YWHAZ, IFIH1, TBK1, STAT5B, TIRAP, PTEN, SRC, ATF2, KRAS, CASP8, CREB3L2, NFATC4, PIK3R3, NFATC2, NFATC3, PIK3R2, MAP2K1, PIK3CB, CREB1, TGFBR1, RELA, YWHAB, CDK6, BIRC5, STAT1, CDK2, IFNAR1, MAPK1, NRAS, YWHAQ, MAPK8, IKBKB	1107	145	6879	1.37139	1	0.264969	52.1992
KEGG_PATHWAY	hsa04520:Adherens junction	18	0.600801	0.0545712		PTPRJ, FGFR1, NLK, ERBB2, TGFBR1, WASF2, NECTIN1, SMAD3, ACTN1, CTNND1, CTNNA1, SRC, CTNNB1, CDC42, IGF1R, MAPK1, PTPN1, INSR	1107	71	6879	1.5754	1	0.26283	52.537
KEGG_PATHWAY	hsa00562:Inositol phosphate metabolism	18	0.600801	0.0545712		CDIPT, IMPA2, PIK3CB, PI4K2B, OCRL, PTEN, MTMR2, MTMR3, MTMR14, PLCB4, PLCG1, PIKFYVE, SYNJ2, INPP4A, IPPK, MTMR7, MTMR4, PIP4K2B	1107	71	6879	1.5754	1	0.26283	52.537
KEGG_PATHWAY	hsa05202:Transcriptional misregulation in cancer	36	1.2016	0.0549332		CCNT2, TRAF1, LMO2, CCNT1, ARNT2, PML, TSPAN7, FOXO1, MAX, IGF1R, SIN3A, PER2, ETV1, BCL6, RUNX1, ETV5, TCF3, IL2RB, LDB1, RELA, CDK9, SIX4, CD40, HMGA2, DDX5, ATM, JUP, DOT1L, EYA1, SP1, HDAC1, TAF15, CCND2, BMP2K, NGFR, NCOR1	1107	167	6879	1.33956	1	0.260168	52.7778
KEGG_PATHWAY	hsa04064:NF-kappa B signaling pathway	21	0.700935	0.0574478		TRAF1, CFLAR, IL1R1, XIAP, RELA, TIRAP, UBE2I, CD40, TAB2, ATM, TRADD, IRAK4, TNFRSF1A, TNFRSF11A, PLCG1, ERC1, IKBKB, TNFAIP3, TRAF6, TRAF5, TRAF3	1107	87	6879	1.49995	1	0.266409	54.4193
KEGG_PATHWAY	hsa00071:Fatty acid degradation	12	0.400534	0.0634338		GCDH, ACOX1, ACADSB, ACSL1, ALDH1B1, ACSL4, HADH, ACAT1, ALDH3A2, ALDH9A1, ACAA1, ACOX3	1107	42	6879	1.77545	1	0.286118	58.1171
KEGG_PATHWAY	hsa01040:Biosynthesis of unsaturated fatty acids	8	0.267023	0.0634588		ACOX1, BAAT, HACD3, ELOVL5, SCD, ELOVL6, ACAA1, ACOX3	1107	23	6879	2.16142	1	0.281981	58.132
KEGG_PATHWAY	hsa04922:Glucagon signaling pathway	23	0.76769	0.0662063		PPARA, CREB1, PRKAG2, PRKAB2, PRKAB1, PDE3B, FOXO1, ACACB, PCK2, PPARGC1A, ITPR1, ATF2, PLCB4, GNAQ, SLC2A2, CREB3L2, PDHA1, PRKAA2, SIK1, SIK2, CAMK2A, CALM1, PYGB	1107	99	6879	1.44368	1	0.288327	59.734
KEGG_PATHWAY	hsa04666:Fc gamma R-mediated phagocytosis	20	0.667557	0.0721429		PLD2, PLD1, LIMK2, MAP2K1, PIK3CB, HCK, WASF2, ASAP1, PLPP1, VAV2, PLPP3, VASP, CDC42, MAPK1, CRKL, PLCG1, ARPC5L, BIN1, PIK3R3, PIK3R2	1107	84	6879	1.47955	1	0.306153	63.004
KEGG_PATHWAY	hsa04916:Melanogenesis	23	0.76769	0.0725574		DVL3, ADCY4, GNAO1, GNAI2, MAP2K1, CREB1, ADCY6, MITF, EDN1, FZD3, FZD4, CTNNB1, NRAS, MAPK1, WNT3, PLCB4, KRAS, GNAQ, GSK3B, CREB3L2, WNT9A, CAMK2A, CALM1	1107	100	6879	1.42924	1	0.303409	63.2229
KEGG_PATHWAY	hsa04310:Wnt signaling pathway	30	1.00134	0.0731996		CXXC4, RBX1, CTNNB1, WNT3, PLCB4, FRAT2, NFATC4, NFATC2, CAMK2A, NFATC3, CSNK1A1, DVL3, TBL1XR1, CTBP1, VANGL1, ROCK2, NLK, FZD3, FZD4, CTNNBIP1, SENP2, PSEN1, CCND2, GSK3B, PRICKLE2, LRP6, MAPK8, WNT9A, TBL1X, LRP5	1107	138	6879	1.35089	1	0.301556	63.5596
KEGG_PATHWAY	hsa04330:Notch signaling pathway	13	0.433912	0.0734163		DVL3, CTBP1, APH1A, MAML1, MAML2, JAG2, DLL1, JAG1, NOTCH2, HDAC1, PSEN1, NUMB, NCOR2	1107	48	6879	1.68298	1	0.298264	63.6726
KEGG_PATHWAY	hsa04930:Type II diabetes mellitus	13	0.433912	0.0734163		IRS2, SOCS2, PIK3CB, HK2, IRS1, MAPK1, SLC2A2, MAPK8, MAFA, IKBKB, PIK3R3, INSR, PIK3R2	1107	48	6879	1.68298	1	0.298264	63.6726
KEGG_PATHWAY	hsa04390:Hippo signaling pathway	32	1.06809	0.0846371		YWHAZ, SAV1, ITGB2, LATS1, LATS2, LLGL2, CTNNB1, WNT3, PPP2CB, DLG3, LIMD1, PPP2R2D, PPP2R1A, DVL3, PARD6B, BMP2, TGFBR1, MPP5, YWHAB, SMAD3, TEAD1, BIRC5, FZD3, WWTR1, CTNNA1, FZD4, AJUBA, CCND2, GSK3B, YWHAQ, WNT9A, BMP5	1107	151	6879	1.31689	1	0.332538	69.0994
KEGG_PATHWAY	hsa04932:Non-alcoholic fatty liver disease (NAFLD)	32	1.06809	0.0846371		BID, PPARA, LEPR, PRKAG2, TNFRSF1A, CDC42, XBP1, CASP8, NDUFS8, MLXIP, ITCH, PRKAA2, PIK3R3, INSR, PIK3R2, SREBF1, NDUFA2, IRS2, PIK3CB, RELA, PRKAB2, NDUFC2, PRKAB1, IL6R, NDUFA10, IRS1, BCL2L11, NDUFA11, GSK3B, MAPK8, IKBKB, MAP3K11	1107	151	6879	1.31689	1	0.332538	69.0994
KEGG_PATHWAY	hsa05214:Glioma	16	0.534045	0.088848		BRAF, MAP2K1, PIK3CB, CDK6, PTEN, IGF1R, NRAS, MAPK1, KRAS, PLCG1, SOS2, PDGFRA, PIK3R3, CAMK2A, CALM1, PIK3R2	1107	65	6879	1.52962	1	0.342102	70.9348
KEGG_PATHWAY	hsa05218:Melanoma	17	0.567423	0.0958997		FGFR1, BRAF, MAP2K1, FGF9, PIK3CB, MITF, CDK6, HGF, PTEN, IGF1R, NRAS, MAPK1, KRAS, PDGFRA, PIK3R3, FGF2, PIK3R2	1107	71	6879	1.48788	1	0.360256	73.7841
KEGG_PATHWAY	hsa00620:Pyruvate metabolism	11	0.367156	0.0970328		HAGH, ME2, ALDH1B1, ACYP1, PDHA1, ACACB, PCK2, ACAT1, ALDH3A2, ALDH9A1, FH	1107	40	6879	1.70888	1	0.359427	74.2171
